# Supplementary material for: Cytoskeletal Remodeling Mimics Endothelial Response to Microgravity
Source: Front Cell Dev Biol. 2021 Sep 9;9:733573. doi: 10.3389/fcell.2021.733573 (PMC8458731; doi:10.3389/fcell.2021.733573)
Supplement: Supplementary file 1 [file Data_Sheet_1.xlsx]

## Sheet: HUVEC MICRO
			TRPM7
	1g	4 days	0.701777
	1g	4 days	0.785941
	1g	4 days	1.0666
	1g	4 days	1.44568
	1g	10 days	1.00096
	1g	10 days	1.116
	1g	10 days	0.9749
	1g	10 days	0.90814
	RWV	4 days	0.16822
	RWV	4 days	0.351926
	RWV	4 days	0.376152
	RWV	4 days	0.802663
	RWV	10 days	0.338666
	RWV	10 days	0.839689
	RWV	10 days	0.468132
	RWV	10 days	0.666275

## Sheet: HMEC MICRO
			TRPM7							HSP70							TXNIP							P-HSP27							HSP27
	1g	4 days	0.751341					1g	4 days	1.02749					1g	4 days	1.10606					1g	4 days	1.14685					1g	4 days	0.876093
	1g	4 days	1.28375					1g	4 days	1.20006					1g	4 days	1.23923					1g	4 days	1.19414					1g	4 days	0.917458
	1g	4 days	1.3434					1g	4 days	0.796408					1g	4 days	0.854039					1g	4 days	0.59707					1g	4 days	1.19269
	1g	4 days	0.621508					1g	4 days	0.976042					1g	4 days	0.80067					1g	4 days	1.06194					1g	4 days	1.01375
	1g	10 days	1.15439					1g	10 days	1.35882					1g	10 days	0.826367					1g	10 days	0.630759					1g	10 days	0.884785
	1g	10 days	0.683356					1g	10 days	0.501946					1g	10 days	0.910271					1g	10 days	1.09266					1g	10 days	0.768891
	1g	10 days	1.58498					1g	10 days	1.15087					1g	10 days	1.18304					1g	10 days	1.01925					1g	10 days	1.12629
	1g	10 days	0.577276					1g	10 days	0.988358					1g	10 days	1.08033					1g	10 days	1.25734					1g	10 days	1.22003
	RWV	4 days	0.597939					RWV	4 days	2.28719					RWV	4 days	2.42017					RWV	4 days	2.49651					RWV	4 days	3.93727
	RWV	4 days	0.179985					RWV	4 days	1.27964					RWV	4 days	1.46088					RWV	4 days	5.06721					RWV	4 days	2.91702
	RWV	4 days	0.864846					RWV	4 days	1.53896					RWV	4 days	3.71864					RWV	4 days	2.5336					RWV	4 days	3.79213
	RWV	4 days	0.468302					RWV	4 days	1.58785					RWV	4 days	4.20811					RWV	4 days	1.92254					RWV	4 days	2.0815
	RWV	10 days	0.863199					RWV	10 days	1.5345					RWV	10 days	1.14917					RWV	10 days	1.30478					RWV	10 days	2.81897
	RWV	10 days	0.0795742					RWV	10 days	0.670231					RWV	10 days	1.72028					RWV	10 days	3.24595					RWV	10 days	1.4209
	RWV	10 days	0.917901					RWV	10 days	2.06134					RWV	10 days	2.49811					RWV	10 days	1.1133					RWV	10 days	1.22792
	RWV	10 days	0.374866					RWV	10 days	0.910113					RWV	10 days	1.235					RWV	10 days	1.34063					RWV	10 days	1.72324

## Sheet: HUVEC CYTOCHAL
			TRPM7							HSP70							TXNIP							P-HSP27							HSP27
	-	24h	1.01957					-	24h	0.911937					-	24h	0.935132					-	24h	1.01197					-	24h	1.06235
	-	24h	0.89782					-	24h	1.36108					-	24h	1.06578					-	24h	0.93821					-	24h	0.950094
	-	24h	0.909205					-	24h	0.762384					-	24h	0.774212					-	24h	1.07309					-	24h	1.07863
	-	24h	1.1734					-	24h	0.964601					-	24h	1.22488					-	24h	0.976733					-	24h	0.90893
	-	96h	0.467457					-	96h	0.98452					-	96h	1.26895					-	96h	1.44032					-	96h	1.56298
	-	96h	0.505298					-	96h	1.66719					-	96h	1.1482					-	96h	0.968358					-	96h	0.797694
	-	96h	1.63455					-	96h	0.58962					-	96h	0.621538					-	96h	0.952116					-	96h	0.318042
	-	96h	1.3927					-	96h	0.758666					-	96h	0.961316					-	96h	0.639204					-	96h	1.32129
	CYT D	24h	0.56428					CYT D	24h	1.19318					CYT D	24h	1.17918					CYT D	24h	1.0375					CYT D	24h	2.0532
	CYT D	24h	0.333467					CYT D	24h	1.7604					CYT D	24h	1.25636					CYT D	24h	1.6655					CYT D	24h	1.18088
	CYT D	24h	0.752303					CYT D	24h	0.82789					CYT D	24h	1.41775					CYT D	24h	1.57841					CYT D	24h	1.53497
	CYT D	24h	0.969209					CYT D	24h	1.33109					CYT D	24h	1.72361					CYT D	24h	1.01348					CYT D	24h	1.0361
	CYT D	96h	0.449332					CYT D	96h	1.02421					CYT D	96h	2.51753					CYT D	96h	1.55025					CYT D	96h	3.45042
	CYT D	96h	0.612565					CYT D	96h	1.9522					CYT D	96h	1.2998					CYT D	96h	0.989501					CYT D	96h	1.62094
	CYT D	96h	2.05027					CYT D	96h	1.09872					CYT D	96h	0.7972					CYT D	96h	0.616599					CYT D	96h	0.719591
	CYT D	96h	1.06484					CYT D	96h	0.736898					CYT D	96h	1.42517					CYT D	96h	0.811731					CYT D	96h	1.26193

## Sheet: HMEC CYTOCHAL
			TRPM7							HSP70							TXNIP							P-HSP27							HSP27
	-	24h	1.0014					-	24h	1.01692					-	24h	0.937697					-	24h	1.08037					-	24h	0.940051
	-	24h	0.974953					-	24h	0.917534					-	24h	1.05645					-	24h	1.02545					-	24h	1.29759
	-	24h	1.00006					-	24h	1.12888					-	24h	0.906614					-	24h	0.942208					-	24h	0.740013
	-	24h	1.02359					-	24h	0.936658					-	24h	1.09924					-	24h	0.951968					-	24h	1.02235
	-	72h	0.874099					-	72h	0.801569					-	72h	0.918293					-	72h	1.03827					-	72h	1.22785
	-	72h	0.905634					-	72h	0.937219					-	72h	1.05408					-	72h	0.929234					-	72h	0.848096
	-	72h	0.980826					-	72h	1.08819					-	72h	0.361422					-	72h	1.06487					-	72h	0.981252
	-	72h	1.23944					-	72h	1.17302					-	72h	1.6662					-	72h	0.967628					-	72h	0.942806
	CYT D	24h	1.16112					CYT D	24h	1.70863					CYT D	24h	1.4015					CYT D	24h	1.63633					CYT D	24h	2.11763
	CYT D	24h	2.03392					CYT D	24h	1.02492					CYT D	24h	1.04216					CYT D	24h	0.948678					CYT D	24h	1.56213
	CYT D	24h	1.09143					CYT D	24h	1.54638					CYT D	24h	1.11534					CYT D	24h	1.26299					CYT D	24h	1.05752
	CYT D	24h	1.00324					CYT D	24h	1.35226					CYT D	24h	2.55737					CYT D	24h	1.80745					CYT D	24h	2.84822
	CYT D	72h	0.453516					CYT D	72h	1.05333					CYT D	72h	1.23526					CYT D	72h	1.07187					CYT D	72h	1.31147
	CYT D	72h	0.814766					CYT D	72h	1.07717					CYT D	72h	1.70529					CYT D	72h	0.823093					CYT D	72h	0.718386
	CYT D	72h	0.757234					CYT D	72h	1.01023					CYT D	72h	0.458368					CYT D	72h	0.92416					CYT D	72h	0.830715
	CYT D	72h	0.97115					CYT D	72h	1.22854					CYT D	72h	1.71224					CYT D	72h	0.809107					CYT D	72h	0.76769
